# Supplementary material for: Personally Tailored Survival Prediction of Patients With Follicular Lymphoma Using Machine Learning Transcriptome-Based Models
Source: Front Oncol. 2022 Jan 10;11:705010. doi: 10.3389/fonc.2021.705010 (PMC8784530; doi:10.3389/fonc.2021.705010)
Supplement: Supplementary Table 2 — C-indexes of the 100 models trained with the top 100 genes in p-value descending order (training cohort). [file Table_2.xlsx]

## Sheet: Hoja 1
N. variables	C-index
1	0.468044
2	0.386322
3	0.366782
4	0.372888
5	0.358946
6	0.344392
7	0.335437
8	0.329432
9	0.308264
10	0.309892
11	0.311317
12	0.306432
13	0.297578
14	0.299817
15	0.295542
16	0.281498
17	0.287095
18	0.291675
19	0.28618
20	0.287299
21	0.294016
22	0.295746
23	0.295848
24	0.290657
25	0.292998
26	0.302056
27	0.296865
28	0.299817
29	0.302158
30	0.29768
31	0.294118
32	0.292998
33	0.294219
34	0.290759
35	0.285162
36	0.281498
37	0.28791
38	0.285772
39	0.286383
40	0.295034
41	0.290047
42	0.290454
43	0.288826
44	0.283737
45	0.289131
46	0.291065
47	0.288011
48	0.284042
49	0.289334
50	0.292489
51	0.29025
52	0.291268
53	0.298392
54	0.297476
55	0.296458
56	0.286078
57	0.285671
58	0.293507
59	0.292591
60	0.286587
61	0.279972
62	0.284857
63	0.282821
64	0.279972
65	0.2816
66	0.278343
67	0.288622
68	0.275901
69	0.282719
70	0.275392
71	0.278241
72	0.282923
73	0.289233
74	0.284348
75	0.285569
76	0.287706
77	0.28679
78	0.295135
79	0.286078
80	0.276918
81	0.28964
82	0.275799
83	0.280379
84	0.284551
85	0.288011
86	0.278547
87	0.282719
88	0.281396
89	0.278547
90	0.276613
91	0.282312
92	0.277325
93	0.276918
94	0.279056
95	0.276002
96	0.276308
97	0.283126
98	0.278547
99	0.278547
100	0.278648
