# Supplementary material for: Personally Tailored Survival Prediction of Patients With Follicular Lymphoma Using Machine Learning Transcriptome-Based Models
Source: Front Oncol. 2022 Jan 10;11:705010. doi: 10.3389/fonc.2021.705010 (PMC8784530; doi:10.3389/fonc.2021.705010)
Supplement: Supplementary Table 3 — Results of tuning the ntree, mtry and nodesize parameters in the best random forest model. C-indexes are referred to the training set. [file Table_3.xlsx]

## Sheet: Hoja 1
ntree value	error		mytry value	error		nodesize value	error
500	0.251679		2	0.206493		1	0.216263
525	0.24425		4	0.226237		2	0.217383
550	0.259617		6	0.239874		3	0.206493
575	0.245064		8	0.243029		4	0.210157
600	0.248321		10	0.249542		5	0.208121
625	0.249237		12	0.25402		6	0.210971
650	0.250254		14	0.259719		7	0.212599
675	0.255139		16	0.255954		8	0.212701
700	0.259108		18	0.259923		9	0.213617
725	0.248219		20	0.262874		10	0.215143
750	0.251985		22	0.263078		11	0.216263
775	0.249237		24	0.266131		12	0.216263
800	0.25575		26	0.266232		13	0.212192
825	0.254122		28	0.264299		14	0.212294
850	0.249644		30	0.26898		15	0.214329
875	0.2471		32	0.262874		16	0.213312
900	0.250662		34	0.264502		17	0.212904
925	0.248321		36	0.265622		18	0.213515
950	0.244657		38	0.267352		19	0.214024
975	0.247914		40	0.265011		20	0.212701
1000	0.250153					21	0.213515
1025	0.250865					22	0.213719
1050	0.25117					23	0.214736
1075	0.246998					24	0.21321
1100	0.250051					25	0.214635
1125	0.249033					26	0.215143
1150	0.253918					27	0.215449
1175	0.24944					28	0.217179
1200	0.24883					29	0.216568
1225	0.245064					30	0.216365
1250	0.246387					31	0.216874
1275	0.249644					32	0.218604
1300	0.245675					33	0.217383
1325	0.24944					34	0.216467
1350	0.249847					35	0.217383
1375	0.2471					36	0.216874
1400	0.243029					37	0.216263
1425	0.250356					38	0.21667
1450	0.248524					39	0.216365
1475	0.247507					40	0.215856
1500	0.247303
