# Supplementary material for: Personally Tailored Survival Prediction of Patients With Follicular Lymphoma Using Machine Learning Transcriptome-Based Models
Source: Front Oncol. 2022 Jan 10;11:705010. doi: 10.3389/fonc.2021.705010 (PMC8784530; doi:10.3389/fonc.2021.705010)
Supplement: Supplementary Table 4 — Variables included in IAC-FL, ordered by decreasing importance. [file Table_4.xlsx]

## Sheet: Hoja 1
Gene ID
EMR1
C2orf73
C3orf20
SRI
MPP7
ARHGDIB
CD5L
GZMH
AVEN
C1orf174
KSR2
GSX1
CNP
HLA-DQB2
EPS15
ZDHHC19
CRELD2
LRPAP1
UBE2E1
MAT1A
HP
SLC2A4RG
DLST
CORO1A
TPP2
CMPK1
TBX6
SEMA4G
RPS8
HOXD12
REEP2
NDUFS7
ANGPTL4
MEF2C
EFNB3
FAM150B
EVI5L
MMAA
RFTN1
FNDC1
ANKRD2
REG1A
CXCL6
ECHDC1
PTH1R
MYL7
WDR82
LRPPRC
CHAC1
SNN
CEACAM7
OSTF1
CD247
ASF1A
CACNG3
SETD2
MRPS30
HECA
PHOSPHO1
CPNE6
MAP4K4
TMEM30A
