# Supplementary material for: Personally Tailored Survival Prediction of Patients With Follicular Lymphoma Using Machine Learning Transcriptome-Based Models
Source: Front Oncol. 2022 Jan 10;11:705010. doi: 10.3389/fonc.2021.705010 (PMC8784530; doi:10.3389/fonc.2021.705010)
Supplement: Supplementary Table 5 — Univariate cox regression of IAC-FL overall survival predictions at different time points in the training and test sets. [file Table_5.xlsx]

## Sheet: Hoja 1
Univariate regression	Training Set			Validation Set
Follow-up	p-value	HR	HR 95% Confidence Interval	p-value	HR	HR 95% Confidence Interval
1-year predictions	2.22 x 10-15	7.81 x 10-6	4.27 x 10-7, 1.43 x 10-4	0.02	5.73 x 10-4	8.92 x 10-7, 0.37
2-year predictions	<2.2 x 10-16	9.38 x 10-5	1.22 x 10-5, 7.22 x 10-4	7.24 x 10-3	3.23 x 10-3	4.91 x 10-5, 0.21
5-year predictions	<2.2 x 10-16	1.37 x 10-3	3.54 x 10-4, 5.34 x 10-3	3.17 x 10-3	0.02	9.80 x 10-4, 0.25
10-year predictions	<2.2 x 10-16	7.14 x 10-4	1.60 x 10-4, 3.19 x 10-3	2.23 x 10-3	5.98 x 10-3	2.25 x 10-4, 0.16
Maximum follow-up predictions	<2.2 x 10-16	6.66 x 10-5	8.84 x 10-6, 5.02 x 10-4	2.82 x 10-3	1.30 x 10-3	1.66 x 10-5, 0.10
