# Supplementary material for: Personally Tailored Survival Prediction of Patients With Follicular Lymphoma Using Machine Learning Transcriptome-Based Models
Source: Front Oncol. 2022 Jan 10;11:705010. doi: 10.3389/fonc.2021.705010 (PMC8784530; doi:10.3389/fonc.2021.705010)
Supplement: Supplementary Table 6 — Univariate cox regression of IAC-FL failure-free survival predictions at different time points in the test set. [file Table_6.xlsx]

## Sheet: Hoja 1
Multivariate	Validation Set
Follow-up	p-value	HR	HR 95% Confidence Interval
1-year predictions	0.03	2.71 x 10-4	1.47 x 10-7, 0.50
2-year predictions	0.01	2.10 x 10-3	1.81 x 10-5, 0.24
5-year predictions	6.23 x 10-3	0.01	6.37 x 10-4, 0.30
10-year predictions	3.11 x 10-3	5.49 x 10-3	1.74 x 10-4, 0.17
Maximum follow-up predictions (15.7 years)	3.01 x 10-3	9.48 x 10-4	9.54 x 10-6, 0.09
