# Supplementary material for: Personally Tailored Survival Prediction of Patients With Follicular Lymphoma Using Machine Learning Transcriptome-Based Models
Source: Front Oncol. 2022 Jan 10;11:705010. doi: 10.3389/fonc.2021.705010 (PMC8784530; doi:10.3389/fonc.2021.705010)
Supplement: Supplementary Table 7 — Multivariate cox regression of IAC-FL survival predictions at different time points in the test set. Covariates included in the model were absolute age and m7-FLIPI scores. [file Table_7.xlsx]

## Sheet: Hoja 1
Univariate regression	Validation Set
Follow-up	p-value	HR	HR 95% Confidence Interval
1-year predictions	4.26 x 10-3	3.79 x 10-4	1.71 x 10-6, 0.08
2-year predictions	3.36 x 10-3	5.34 x 10-3	1.62 x 10-4, 0.18
5-year predictions	3.40 x 10-3	0.03	3.27 x 10-3, 0.32
10-year predictions	5.86 x 10-3	0.03	1.87 x 10-3, 0.35
Maximum follow-up predictions	6.97 x 10-3	8.46 x 10-3	2.64 x 10-4, 0.27
